# Supplementary material for: Description of a new species of Euderus Haliday from the southeastern United States (Hymenoptera, Chalcidoidea, Eulophidae): the crypt-keeper wasp
Source: Zookeys. 2017 Jan 12;(645):37–49. doi: 10.3897/zookeys.645.11117 (PMC5299223; doi:10.3897/zookeys.645.11117)
Supplement: XML Treatment for Euderus [file zookeys.645.11117-treatment1.xml]

<!DOCTYPE tp:taxon-treatment
  PUBLIC "-//TaxonX//DTD Taxonomic Treatment Publishing DTD v0 20100105//EN" "tax-treatment-NSO.dtd">
<tp:taxon-treatment xmlns:tp="http://www.plazi.org/taxpub"><tp:treatment-meta><kwd-group><label>Taxon classification</label><kwd><named-content content-type="kingdom">Animalia</named-content></kwd><kwd><named-content content-type="order">Hymenoptera</named-content></kwd><kwd><named-content content-type="family">Eulophidae</named-content></kwd></kwd-group><mixed-citation publication-type="journal"><person-group><name><surname>Egan</surname><given-names>Scott P.</given-names></name><name><surname>Weinersmith</surname><given-names>Kelly L.</given-names></name><name><surname>Liu</surname><given-names>Sean</given-names></name><name><surname>Ridenbaugh</surname><given-names>Ryan D.</given-names></name><name><surname>Zhang</surname><given-names>Y. Miles</given-names></name><name><surname>Forbes</surname><given-names>Andrew A.</given-names></name></person-group><article-title>Description of a new species of <italic><tp:taxon-name><tp:taxon-name-part taxon-name-part-type="genus">Euderus</tp:taxon-name-part></tp:taxon-name></italic> Haliday from the southeastern United States (<tp:taxon-name><tp:taxon-name-part taxon-name-part-type="order">Hymenoptera</tp:taxon-name-part></tp:taxon-name>, <tp:taxon-name><tp:taxon-name-part taxon-name-part-type="superfamily">Chalcidoidea</tp:taxon-name-part></tp:taxon-name>, <tp:taxon-name><tp:taxon-name-part taxon-name-part-type="family">Eulophidae</tp:taxon-name-part></tp:taxon-name>): the crypt-keeper wasp</article-title><source>Zookeys</source><day>12</day><month>1</month><year>2017</year><volume>2017</volume><issue>645</issue><fpage>37</fpage><lpage>49</lpage><pub-id pub-id-type="doi">10.3897/zookeys.645.11117</pub-id></mixed-citation></tp:treatment-meta><tp:nomenclature><tp:taxon-name>
              <tp:taxon-name-part taxon-name-part-type="genus">Euderus</tp:taxon-name-part>
            </tp:taxon-name><tp:taxon-authority>Haliday, 1844</tp:taxon-authority><tp:nomenclature-citation-list><tp:nomenclature-citation><tp:taxon-name>
                  <tp:taxon-name-part taxon-name-part-type="genus">Euderus</tp:taxon-name-part>
                </tp:taxon-name><comment>Haliday, 1844. Trans. Ent. Soc. Lond. 3: 298.</comment></tp:nomenclature-citation></tp:nomenclature-citation-list></tp:nomenclature><tp:treatment-sec sec-type="Type-species" id="SECID0EEOAE"><title>Type-species.</title><p>
              <italic><tp:taxon-name><tp:taxon-name-part taxon-name-part-type="genus">Entedon</tp:taxon-name-part> <tp:taxon-name-part taxon-name-part-type="species">amphis</tp:taxon-name-part></tp:taxon-name></italic> Walker.</p><!--PageBreak--></tp:treatment-sec></tp:taxon-treatment>
