# Supplementary material for: Description of a new species of Euderus Haliday from the southeastern United States (Hymenoptera, Chalcidoidea, Eulophidae): the crypt-keeper wasp
Source: Zookeys. 2017 Jan 12;(645):37–49. doi: 10.3897/zookeys.645.11117 (PMC5299223; doi:10.3897/zookeys.645.11117)
Supplement: XML Treatment for Euderus set [file zookeys.645.11117-treatment2.xml]

<!DOCTYPE tp:taxon-treatment
  PUBLIC "-//TaxonX//DTD Taxonomic Treatment Publishing DTD v0 20100105//EN" "tax-treatment-NSO.dtd">
<tp:taxon-treatment xmlns:tp="http://www.plazi.org/taxpub"><tp:treatment-meta><kwd-group><label>Taxon classification</label><kwd><named-content content-type="kingdom">Animalia</named-content></kwd><kwd><named-content content-type="order">Hymenoptera</named-content></kwd><kwd><named-content content-type="family">Eulophidae</named-content></kwd></kwd-group><mixed-citation publication-type="journal"><person-group><name><surname>Egan</surname><given-names>Scott P.</given-names></name><name><surname>Weinersmith</surname><given-names>Kelly L.</given-names></name><name><surname>Liu</surname><given-names>Sean</given-names></name><name><surname>Ridenbaugh</surname><given-names>Ryan D.</given-names></name><name><surname>Zhang</surname><given-names>Y. Miles</given-names></name><name><surname>Forbes</surname><given-names>Andrew A.</given-names></name></person-group><article-title>Description of a new species of <italic><tp:taxon-name><tp:taxon-name-part taxon-name-part-type="genus">Euderus</tp:taxon-name-part></tp:taxon-name></italic> Haliday from the southeastern United States (<tp:taxon-name><tp:taxon-name-part taxon-name-part-type="order">Hymenoptera</tp:taxon-name-part></tp:taxon-name>, <tp:taxon-name><tp:taxon-name-part taxon-name-part-type="superfamily">Chalcidoidea</tp:taxon-name-part></tp:taxon-name>, <tp:taxon-name><tp:taxon-name-part taxon-name-part-type="family">Eulophidae</tp:taxon-name-part></tp:taxon-name>): the crypt-keeper wasp</article-title><source>Zookeys</source><day>12</day><month>1</month><year>2017</year><volume>2017</volume><issue>645</issue><fpage>37</fpage><lpage>49</lpage><pub-id pub-id-type="doi">10.3897/zookeys.645.11117</pub-id></mixed-citation></tp:treatment-meta><tp:nomenclature><tp:taxon-name>
              <tp:taxon-name-part taxon-name-part-type="genus">Euderus</tp:taxon-name-part>
              <tp:taxon-name-part taxon-name-part-type="species">set</tp:taxon-name-part>
              <object-id xmlns:xlink="http://www.w3.org/1999/xlink" content-type="zoobank" xlink:type="simple">http://zoobank.org/44A7E50B-5E80-4A60-9170-DD1B9A7221B7</object-id>
            </tp:taxon-name><tp:taxon-authority>Egan, Weinersmith, &amp; Forbes</tp:taxon-authority><tp:taxon-status xmlns:xlink="http://www.w3.org/1999/xlink" xlink:type="simple">sp. n.</tp:taxon-status><xref ref-type="fig" rid="F1">Figs 1</xref><xref ref-type="fig" rid="F2">, 2 (3 panels per figure)</xref></tp:nomenclature><tp:treatment-sec sec-type="material" id="SECID0ECQAE"><title>Material examined.</title><p>Holotype, ♀, Inlet Beach, FL, collected July 15, 2015 by Scott P. Egan, <named-content xmlns:xlink="http://www.w3.org/1999/xlink" content-type="dwc:institutional_code" xlink:type="simple">AMNH</named-content> ID#: AMNH_IZC 00238642</p><p>Allotype, same data as holotype</p><p>Paratypes, 2 ♂, same locality as holotype</p><p>Specimens from each collection locality (Table <xref ref-type="table" rid="T1">1</xref>).</p></tp:treatment-sec><tp:treatment-sec sec-type="description" id="SECID0EUQAE"><title>Description.</title><p>
              <bold>FEMALE.</bold> Length 1.6 – 2.3 mm. Holotype 2.3 mm</p><p>
              <bold><italic>Color</italic>.</bold> Head, scrobal depression, pedicel, flagellum, mesoscutum, scutellum, coxae and metasoma metallic, olive green to turquoise to iridescent blue (colors depends on lighting and age of specimen); antennal scape white to yellow; femora and tibiae concolorous with mesoscutum but color lightens apically; tarsi white, except terminal segment dark brown (Fig. <xref ref-type="fig" rid="F1">1A, B</xref>).</p><fig id="F1" position="float" orientation="portrait"><label>Figure 1.</label><caption><p>
          <bold>A</bold> Lateral habitus of female <italic><tp:taxon-name><tp:taxon-name-part taxon-name-part-type="genus">Euderus</tp:taxon-name-part> <tp:taxon-name-part taxon-name-part-type="species">set</tp:taxon-name-part></tp:taxon-name></italic> <bold>B</bold> Dorsal habitus of female <italic><tp:taxon-name><tp:taxon-name-part taxon-name-part-type="genus">Euderus</tp:taxon-name-part> <tp:taxon-name-part taxon-name-part-type="species">set</tp:taxon-name-part></tp:taxon-name></italic> <bold>C</bold> Lateral habitus of male <italic><tp:taxon-name><tp:taxon-name-part taxon-name-part-type="genus">Euderus</tp:taxon-name-part> <tp:taxon-name-part taxon-name-part-type="species">set</tp:taxon-name-part></tp:taxon-name></italic>.</p></caption><graphic xmlns:xlink="http://www.w3.org/1999/xlink" xlink:href="zookeys-645-037-g001_.jpg" position="float" orientation="portrait" xlink:type="simple" id="oo_117988.jpg"/></fig><p>
              <bold><italic>Head</italic>.</bold> Head in fresh specimens as wide as mesosoma; in dorsal view 2.9 times as broad as long; eyes prominent and bare; vertex, frons, and clypeus reticulate; vertex and upper frons distributed with white bristles; scrobal depression extends from slightly below anterior ocellus to level of lower eye margin, smooth above torulus and striolate below; toruli located in lower third of scrobal depression; clypeus short, subquadrate, only slightly longer than wide; malus sulcus inconspicuous and 0.44 times eye length; mandibles with three teeth. Antennal scape 3.5 times as long as broad and 0.6 times eye length; Flagellum with nine segments, with anellus two-segmented, funicle four-segmented, and clava three-segmented. Funicular segments each with 2 rows of thick, mostly non-overlapping bristles (Fig. <xref ref-type="fig" rid="F2">2B</xref>). Relative length of scape, pedicel, anelli, funicle 1, 2, 3, and 4, and clava 1, 2, and 3 as 38, 12, 2, 24, 22, 22, 20, 16, 12, 8, respectively; two anelli with the same length but relative breadth of first anellus to second anellus as 6, 8.</p><fig id="F2" position="float" orientation="portrait"><label>Figure 2.</label><caption><p>
          <bold>A</bold> Right forewing of male <italic><tp:taxon-name><tp:taxon-name-part taxon-name-part-type="genus">Euderus</tp:taxon-name-part> <tp:taxon-name-part taxon-name-part-type="species">set</tp:taxon-name-part></tp:taxon-name></italic> <bold>B</bold> Anterior view of female <italic><tp:taxon-name><tp:taxon-name-part taxon-name-part-type="genus">Euderus</tp:taxon-name-part> <tp:taxon-name-part taxon-name-part-type="species">set</tp:taxon-name-part></tp:taxon-name></italic> head <bold>C</bold> Anterior view of male <italic><tp:taxon-name><tp:taxon-name-part taxon-name-part-type="genus">Euderus</tp:taxon-name-part> <tp:taxon-name-part taxon-name-part-type="species">set</tp:taxon-name-part></tp:taxon-name></italic> head.</p></caption><graphic xmlns:xlink="http://www.w3.org/1999/xlink" xlink:href="zookeys-645-037-g002_.jpg" position="float" orientation="portrait" xlink:type="simple" id="oo_117989.jpg"/></fig><p>
              <bold><italic>Mesosoma</italic>.</bold> Pronotum, mesoscutum and scutellum reticulate; pronotum short in dorsal view, with six brown bristles at margin with mesoscutum; mesoscutum sparsely setose and setae inconspicuous; scutellum with many short setae and two pairs of strong setae in posterior third. Mesoscutum 0.95 as long as broad, mid-lobe convex, notauli complete and deep; axillae slightly advanced, their anterior tip extending to the approximate midpoint of the mesoscutum. Scutellum moderately convex and length 0.80 times length of mesoscutum. Propodeum 0.24 times length of scutellum and with strong median carina (Fig. <xref ref-type="fig" rid="F1">1B</xref>); callus with 6–7 bristles (Fig. <xref ref-type="fig" rid="F2">2A</xref>).</p><p>
              <bold><italic>Wings</italic>.</bold> Forewing broad, extending past apex of gaster, marginal ciliae short; basal cell bare; submarginal vein with 6 dorsal bristles; postmarginal vein 1.3x length of stigmal vein; 3 admarginal hairs on left wing, four admarginal hairs on right wing; stigmal vein short and with large stigmus with 6 hairs on surface; 5 strongly-defined hair lines reaching dorsal and apical margin of forewing, with 3–4 additional less strongly defined hair lines that may or may not reach wing margin; 1 hair at median of radial cell (Fig. <xref ref-type="fig" rid="F2">2A</xref>). Hindwing 0.80 times length of forewing; hindwing moderately and evenly setose; hind marginal ciliae long.</p><!--PageBreak--><p>
              <bold><italic>Metasoma</italic>.</bold> Metasoma with petiole hidden in dorsal view; gaster elongate, 2.6 times as long as broad, and as long or longer than head and mesosoma combined; scattered white setae at posterior margins of each tergite becoming more dense towards <!--PageBreak-->the apex of the gaster; each cercus with two long bristles. Ovipositor extends slightly beyond apex of gaster (Fig. <xref ref-type="fig" rid="F1">1A</xref>).</p><p>
              <bold>MALE.</bold> Length 1.2 – 1.6 mm. Antennae inserted in middle of face (Fig. <xref ref-type="fig" rid="F2">2C</xref>). Funicular segments each with 3 loosely ordered rows of fine bristles. Gaster ovate; shorter than head and thorax combined. Other characters similar to female.</p></tp:treatment-sec><tp:treatment-sec sec-type="etymology" id="SECID0EEWAE"><title>Etymology.</title><p>Named after the ancient Egyptian god <italic>Set</italic>, whose mythological stories mirror the natural biology of <italic><tp:taxon-name><tp:taxon-name-part taxon-name-part-type="genus">Euderus</tp:taxon-name-part> <tp:taxon-name-part taxon-name-part-type="species">set</tp:taxon-name-part></tp:taxon-name></italic>. <italic>Set</italic> was the god of evil and chaos (<xref ref-type="bibr" rid="B29">Pinch 2004</xref>) and was reported to have control over evil animals like hyenas and serpents, just as <italic><tp:taxon-name><tp:taxon-name-part taxon-name-part-type="genus">Euderus</tp:taxon-name-part> <tp:taxon-name-part taxon-name-part-type="species">set</tp:taxon-name-part></tp:taxon-name></italic> manipulates the behavior of its host, which is a parasite of trees (see <italic>Biology</italic> section below). The god <italic>Set</italic> is also reported to have trapped his brother Osiris in a crypt to kill him, later retrieving the body and chopping it up into small piece, which also fits with <italic><tp:taxon-name><tp:taxon-name-part taxon-name-part-type="genus">Euderus</tp:taxon-name-part> <tp:taxon-name-part taxon-name-part-type="species">set</tp:taxon-name-part></tp:taxon-name></italic>, the crypt-keeper wasp, which kills its host in a crypt, and devours the host from the inside out, leaving major sections of exoskeleton (i.e., body parts) chopped up and distributed in the crypt (Weinersmith et al., in revision).</p><!--PageBreak--></tp:treatment-sec><tp:treatment-sec sec-type="diagnosis" id="SECID0EVXAE"><title>Diagnosis.</title><p>Two changes are required for the new species, <italic><tp:taxon-name><tp:taxon-name-part taxon-name-part-type="genus">Euderus</tp:taxon-name-part> <tp:taxon-name-part taxon-name-part-type="species">set</tp:taxon-name-part></tp:taxon-name></italic>, to be included in the North American key to species of the genus <italic><tp:taxon-name><tp:taxon-name-part taxon-name-part-type="genus">Euderus</tp:taxon-name-part></tp:taxon-name></italic> by <xref ref-type="bibr" rid="B37">Yoshimoto (1971)</xref>. First, a change is required to the key to subgenera of <italic><tp:taxon-name><tp:taxon-name-part taxon-name-part-type="genus">Euderus</tp:taxon-name-part></tp:taxon-name></italic>, where characters referring to the male flagellum should be removed. <xref ref-type="bibr" rid="B37">Yoshimoto (1971)</xref> used whorls of long hairs on the male flagellum as a diagnostic trait to discriminate between subgenera <italic><tp:taxon-name><tp:taxon-name-part taxon-name-part-type="genus">Neoeuderus</tp:taxon-name-part></tp:taxon-name></italic> and <italic><tp:taxon-name><tp:taxon-name-part taxon-name-part-type="genus">Euderus</tp:taxon-name-part></tp:taxon-name></italic>, but at that time only a single male specimen of subgenus <tp:taxon-name><tp:taxon-name-part taxon-name-part-type="subgenus">Neoeuderus</tp:taxon-name-part></tp:taxon-name> was available for study, and this individual was from the species <italic><tp:taxon-name><tp:taxon-name-part taxon-name-part-type="genus">Euderus</tp:taxon-name-part> <tp:taxon-name-part taxon-name-part-type="species">viridilineatus</tp:taxon-name-part></tp:taxon-name></italic> for which no females had been found. As the male <italic><tp:taxon-name><tp:taxon-name-part taxon-name-part-type="genus">Euderus</tp:taxon-name-part> <tp:taxon-name-part taxon-name-part-type="species">set</tp:taxon-name-part></tp:taxon-name></italic>. do not have antennae with pronounced whorls of long hairs, this is not an appropriate diagnostic trait for the subgenus.</p><p>We propose the following revision to the <xref ref-type="bibr" rid="B37">Yoshimoto (1971)</xref> key to subgenera:</p><table-wrap content-type="key" position="anchor" orientation="portrait"><table id="TID0EQNAC" rules="all"><tbody><tr><td rowspan="1" colspan="1">4</td><td rowspan="1" colspan="1">Apical margin of fore wing with 5 hair lines; female antenna inserted at level of lower margin of eye; male antenna inserted about middle of face</td><td rowspan="1" colspan="1">
                      <bold><italic><tp:taxon-name><tp:taxon-name-part taxon-name-part-type="genus">Neoeuderus</tp:taxon-name-part></tp:taxon-name></italic></bold>
                    </td></tr><tr><td rowspan="1" colspan="1">–</td><td rowspan="1" colspan="1">Apical margin of fore wing with 3-4 hair lines (Fig. <xref ref-type="fig" rid="F2">2A</xref>); antenna of male and female inserted slightly above or at level of lower margin of eye (Fig. <xref ref-type="fig" rid="F2">2B, C</xref>)</td><td rowspan="1" colspan="1">
                      <bold><italic><tp:taxon-name><tp:taxon-name-part taxon-name-part-type="genus">Euderus</tp:taxon-name-part></tp:taxon-name></italic></bold>
                    </td></tr></tbody></table></table-wrap><p>Secondly, <xref ref-type="bibr" rid="B37">Yoshimoto’s (1971)</xref> key to the subgenus <tp:taxon-name><tp:taxon-name-part taxon-name-part-type="subgenus">Neoeuderus</tp:taxon-name-part></tp:taxon-name> should be revised as follows:</p><table-wrap content-type="key" position="anchor" orientation="portrait"><table id="TID0ELPAC" rules="all"><tbody><tr><td rowspan="1" colspan="1">3</td><td rowspan="1" colspan="1">Neck region of stigmal vein short, stigmus large (1.0) with 6-10 scattered hairs on surface, postmarginal vein between 1.2 and 1.5 times length of stigma vein; radial cell with one or more scattered hairs</td><td rowspan="1" colspan="1">
                      <bold>4</bold>
                    </td></tr><tr><td rowspan="1" colspan="1">–</td><td rowspan="1" colspan="1">Neck of stigmal vein elongate, stigmus small (0.5), surface with 4 hairs; postmarginal vein 2 times length of stigma vein; radial cell bare</td><td rowspan="1" colspan="1">
                      <bold><italic><tp:taxon-name><tp:taxon-name-part taxon-name-part-type="species">multilineatus</tp:taxon-name-part></tp:taxon-name></italic> (Girault)</bold>
                    </td></tr><tr><td rowspan="1" colspan="1">4</td><td rowspan="1" colspan="1">Surface of stigmus with 9-10 scattered hairs; submarginal vein with 7-8 dorsal bristles; 6 admarginal hairs; callus with 12 scattered hairs; apical region of radial cell with &gt;1 scattered hairs</td><td rowspan="1" colspan="1">
                      <bold><italic><tp:taxon-name><tp:taxon-name-part taxon-name-part-type="species">crawfordi</tp:taxon-name-part></tp:taxon-name></italic> Peck</bold>
                    </td></tr><tr><td rowspan="1" colspan="1">–</td><td rowspan="1" colspan="1">Surface of stigmus with 4–6 scattered hairs; submarginal vein with 6 dorsal bristles; 3–4 admarginal hairs; radial cell with 1 hair at approximately its median; (Fig. <xref ref-type="fig" rid="F2">2A</xref>); callus with 6-7 scattered hairs (Fig. <xref ref-type="fig" rid="F1">1A, C</xref>);</td><td rowspan="1" colspan="1">
                      <bold><italic><tp:taxon-name><tp:taxon-name-part taxon-name-part-type="species">set</tp:taxon-name-part></tp:taxon-name></italic></bold>
                    </td></tr></tbody></table></table-wrap></tp:treatment-sec><tp:treatment-sec sec-type="Molecular barcodes to complement morphological taxonomy" id="SECID0EW6AE"><title>Molecular barcodes to complement morphological taxonomy.</title><p>The two female <italic><tp:taxon-name><tp:taxon-name-part taxon-name-part-type="genus">Euderus</tp:taxon-name-part> <tp:taxon-name-part taxon-name-part-type="species">set</tp:taxon-name-part></tp:taxon-name></italic> mtDNA-COI sequences were 98% identical to each another and each was most similar to other previously identified <italic><tp:taxon-name><tp:taxon-name-part taxon-name-part-type="genus">Euderus</tp:taxon-name-part></tp:taxon-name></italic> in the <abbrev xmlns:xlink="http://www.w3.org/1999/xlink" xlink:title="Barcode of Life Database" id="ABBRID0EOAAG" xlink:type="simple">BOLD</abbrev> database. Sequence 1 was 88.4% identical to <italic><tp:taxon-name><tp:taxon-name-part taxon-name-part-type="genus">Euderus</tp:taxon-name-part></tp:taxon-name></italic> sp. D0703 on <abbrev xmlns:xlink="http://www.w3.org/1999/xlink" xlink:title="Barcode of Life Database" id="ABBRID0EYAAG" xlink:type="simple">BOLD</abbrev> and sequence 2 was 89.8% identical to another <italic><tp:taxon-name><tp:taxon-name-part taxon-name-part-type="genus">Euderus</tp:taxon-name-part></tp:taxon-name></italic> sp. on <abbrev xmlns:xlink="http://www.w3.org/1999/xlink" xlink:title="Barcode of Life Database" id="ABBRID0ECBAG" xlink:type="simple">BOLD</abbrev> (<xref ref-type="bibr" rid="B30">Ratnasingham and Hebert 2007</xref>). See Supplemental File 1 for the two specific mtDNA sequences.</p></tp:treatment-sec><tp:treatment-sec sec-type="distribution" id="SECID0EJBAG"><title>Distribution.</title><p>Type locality for <italic><tp:taxon-name><tp:taxon-name-part taxon-name-part-type="genus">Euderus</tp:taxon-name-part> <tp:taxon-name-part taxon-name-part-type="species">set</tp:taxon-name-part></tp:taxon-name></italic> is Inlet Beach, Florida, U.S. (Lat/Long: <named-content xmlns:xlink="http://www.w3.org/1999/xlink" content-type="dwc:verbatimCoordinates" xlink:type="simple"><named-content content-type="geo-json" specific-use="{&#34;type&#34;:&#34;Point&#34;,&#34;coordinates&#34;:[-86.001911,30.273663]}" id="NCID0E3BAG" xlink:type="simple">30.273663, -86.001911</named-content></named-content>), where it emerged from a stem crypt gall on <italic><tp:taxon-name><tp:taxon-name-part taxon-name-part-type="genus">Quercus</tp:taxon-name-part> <tp:taxon-name-part taxon-name-part-type="species">geminata</tp:taxon-name-part></tp:taxon-name></italic> induced by the crypt gall wasp, <italic><tp:taxon-name><tp:taxon-name-part taxon-name-part-type="genus">Bassettia</tp:taxon-name-part> <tp:taxon-name-part taxon-name-part-type="species">pallida</tp:taxon-name-part></tp:taxon-name></italic>. We have also collected <italic><tp:taxon-name><tp:taxon-name-part taxon-name-part-type="genus">Bassettia</tp:taxon-name-part> <tp:taxon-name-part taxon-name-part-type="species">pallida</tp:taxon-name-part></tp:taxon-name></italic> galls from live oaks across the Gulf coast of the southeastern United States, where additional <italic><tp:taxon-name><tp:taxon-name-part taxon-name-part-type="genus">Euderus</tp:taxon-name-part> <tp:taxon-name-part taxon-name-part-type="species">set</tp:taxon-name-part></tp:taxon-name></italic> have been found, including additional sites in Georgia, Florida, Mississippi, Louisiana, and Texas (see Table <xref ref-type="table" rid="T1">1</xref>). Generally, we expect <italic><tp:taxon-name><tp:taxon-name-part taxon-name-part-type="genus">Euderus</tp:taxon-name-part> <tp:taxon-name-part taxon-name-part-type="species">set</tp:taxon-name-part></tp:taxon-name></italic> to be restricted to <!--PageBreak-->the range of live oaks (<tp:taxon-name><tp:taxon-name-part taxon-name-part-type="genus">Quercus</tp:taxon-name-part></tp:taxon-name>; subsection <tp:taxon-name><tp:taxon-name-part taxon-name-part-type="subsection">Virentes</tp:taxon-name-part></tp:taxon-name>; <xref ref-type="bibr" rid="B8">Cavender-Bares et al. 2015</xref>) upon which <italic><tp:taxon-name><tp:taxon-name-part taxon-name-part-type="genus">Bassettia</tp:taxon-name-part> <tp:taxon-name-part taxon-name-part-type="species">pallida</tp:taxon-name-part></tp:taxon-name></italic> induce galls (<xref ref-type="bibr" rid="B25">Melika and Abrahamson 2007</xref>).</p></tp:treatment-sec><tp:treatment-sec sec-type="biology" id="SECID0EXEAG"><title>Biology.</title><p>The genus <italic><tp:taxon-name><tp:taxon-name-part taxon-name-part-type="genus">Euderus</tp:taxon-name-part></tp:taxon-name></italic> Haliday is a small group of chalcidoid wasps belonging to the family <tp:taxon-name><tp:taxon-name-part taxon-name-part-type="family">Eulophidae</tp:taxon-name-part></tp:taxon-name> (<xref ref-type="bibr" rid="B7">Burks 2003</xref>) where the majority are reported to be primary parasitoids of arthropods at all stages of development (<xref ref-type="bibr" rid="B6">Burks 1979</xref>, <xref ref-type="bibr" rid="B7">Burks 2003</xref>, <xref ref-type="bibr" rid="B26">Noyes 2016</xref>). <italic><tp:taxon-name><tp:taxon-name-part taxon-name-part-type="genus">Euderus</tp:taxon-name-part> <tp:taxon-name-part taxon-name-part-type="species">set</tp:taxon-name-part></tp:taxon-name></italic> parasitizes the crypt gall wasp <italic><tp:taxon-name><tp:taxon-name-part taxon-name-part-type="genus">Bassettia</tp:taxon-name-part> <tp:taxon-name-part taxon-name-part-type="species">pallida</tp:taxon-name-part></tp:taxon-name></italic> Ashmead, 1896, which forms galls on American live oaks in the genus <italic><tp:taxon-name><tp:taxon-name-part taxon-name-part-type="genus">Quercus</tp:taxon-name-part></tp:taxon-name></italic> and the subsection <tp:taxon-name><tp:taxon-name-part taxon-name-part-type="subsection">Virentes</tp:taxon-name-part></tp:taxon-name> across the southeastern United States (<xref ref-type="bibr" rid="B2">Ashmead 1896</xref>, <xref ref-type="bibr" rid="B25">Melika and Abrahamson 2007</xref>, <xref ref-type="bibr" rid="B11">Egan et al. 2013</xref>). There are six to eight different cynipid gall wasps that are highly specialized and form galls on this same live oak complex (<xref ref-type="bibr" rid="B11">Egan et al. 2013</xref>). We have reared out many of the parasitoids from this large community, including clearly documenting the community from another gall former, <italic><tp:taxon-name><tp:taxon-name-part taxon-name-part-type="genus">Belonocnema</tp:taxon-name-part> <tp:taxon-name-part taxon-name-part-type="species">treatae</tp:taxon-name-part></tp:taxon-name></italic> (<xref ref-type="bibr" rid="B13">Forbes et al. 2016</xref>), but this is the first time we have observed a member of the genus <italic><tp:taxon-name><tp:taxon-name-part taxon-name-part-type="genus">Euderus</tp:taxon-name-part></tp:taxon-name></italic> in this system after two decades of work (Lund et al. 1996, <xref ref-type="bibr" rid="B9">Egan and Ott 2007</xref>, <xref ref-type="bibr" rid="B10">Egan et al. 2012</xref>, <xref ref-type="bibr" rid="B11">Egan et al. 2013</xref>, Egan, unpubl. data).</p><p>Published records almost certainly underestimate the diversity of subgenus <tp:taxon-name><tp:taxon-name-part taxon-name-part-type="subgenus">Neoeuderus</tp:taxon-name-part></tp:taxon-name> in North America, and many other species in the subgenus may also be specialist parasitoids of oak galling cynipids. <xref ref-type="bibr" rid="B37">Yoshimoto (1971)</xref> noted that the biological records of the Nearctic <italic><tp:taxon-name><tp:taxon-name-part taxon-name-part-type="genus">Euderus</tp:taxon-name-part></tp:taxon-name></italic> indicate that most species are host specific, while also cautioning that host records for <italic><tp:taxon-name><tp:taxon-name-part taxon-name-part-type="genus">Euderus</tp:taxon-name-part></tp:taxon-name></italic> are patchy and the result of field observation, which only represent the most common species where there are substantial rearing records. While Yoshimoto noted just four members of subgenus <tp:taxon-name><tp:taxon-name-part taxon-name-part-type="subgenus">Neoeuderus</tp:taxon-name-part></tp:taxon-name>, the current work adds a fifth, and we have recently reared another from the honey comb leaf gall wasp, <italic><tp:taxon-name><tp:taxon-name-part taxon-name-part-type="genus">Callirhytis</tp:taxon-name-part> <tp:taxon-name-part taxon-name-part-type="species">favosa</tp:taxon-name-part></tp:taxon-name></italic>, on pin oak in Iowa. While this undescribed <italic><tp:taxon-name><tp:taxon-name-part taxon-name-part-type="genus">Euderus</tp:taxon-name-part></tp:taxon-name></italic> parasitoid of <italic><tp:taxon-name><tp:taxon-name-part taxon-name-part-type="genus">Callirhytis</tp:taxon-name-part> <tp:taxon-name-part taxon-name-part-type="species">favosa</tp:taxon-name-part></tp:taxon-name></italic> has not yet been extensively studied, it is most similar in appearance to <italic><tp:taxon-name><tp:taxon-name-part taxon-name-part-type="genus">Euderus</tp:taxon-name-part> <tp:taxon-name-part taxon-name-part-type="species">set</tp:taxon-name-part></tp:taxon-name></italic>, <italic><tp:taxon-name><tp:taxon-name-part taxon-name-part-type="genus">Euderus</tp:taxon-name-part> <tp:taxon-name-part taxon-name-part-type="species">crawfordi</tp:taxon-name-part></tp:taxon-name></italic>, and <italic><tp:taxon-name><tp:taxon-name-part taxon-name-part-type="genus">Euderus</tp:taxon-name-part> <tp:taxon-name-part taxon-name-part-type="species">multilineatus</tp:taxon-name-part></tp:taxon-name></italic>. If this truly is a different species, then three of the six species in subgenus <tp:taxon-name><tp:taxon-name-part taxon-name-part-type="subgenus">Neoeuderus</tp:taxon-name-part></tp:taxon-name> are known parasitoids of the oak-associated <tp:taxon-name><tp:taxon-name-part taxon-name-part-type="family">Cynipidae</tp:taxon-name-part></tp:taxon-name>.</p><p>Emergence of <italic><tp:taxon-name><tp:taxon-name-part taxon-name-part-type="genus">Euderus</tp:taxon-name-part> <tp:taxon-name-part taxon-name-part-type="species">set</tp:taxon-name-part></tp:taxon-name></italic> in the lab from field-collected <italic><tp:taxon-name><tp:taxon-name-part taxon-name-part-type="genus">Bassettia</tp:taxon-name-part> <tp:taxon-name-part taxon-name-part-type="species">pallida</tp:taxon-name-part></tp:taxon-name></italic> galls was concentrated from February to March coincident with new leaf growth of the host plants and adult maturation and emergence of the asexual generation <italic><tp:taxon-name><tp:taxon-name-part taxon-name-part-type="genus">Bassettia</tp:taxon-name-part> <tp:taxon-name-part taxon-name-part-type="species">pallida</tp:taxon-name-part></tp:taxon-name></italic> (Melika and Abrahamoson 2007, Egan, unpubl. data). We also observed a smaller pulse in September and October, which could have been a natural occurrence, or induced by harvesting galled tissue and bringing it into a controlled environment. Regardless of harvest time (August or October), a similar emergence window was observed in February and March.</p><p>
              <italic><tp:taxon-name><tp:taxon-name-part taxon-name-part-type="genus">Euderus</tp:taxon-name-part> <tp:taxon-name-part taxon-name-part-type="species">set</tp:taxon-name-part></tp:taxon-name></italic> is strongly associated with a behavioral phenotype in its host, the crypt gall wasp, <italic><tp:taxon-name><tp:taxon-name-part taxon-name-part-type="genus">Bassettia</tp:taxon-name-part> <tp:taxon-name-part taxon-name-part-type="species">pallida</tp:taxon-name-part></tp:taxon-name></italic>, where infected gall wasps cut an emergence hole through the gall tissue as an adult, but then die and remain partially in the crypt to plug the emergence hole with its head (Weinersmith et al., in revision). When <italic><tp:taxon-name><tp:taxon-name-part taxon-name-part-type="genus">Euderus</tp:taxon-name-part> <tp:taxon-name-part taxon-name-part-type="species">set</tp:taxon-name-part></tp:taxon-name></italic> emerges, it cuts an emergence hole directly through the head capsule plugging the hole (Weinersmith et al., in revision). The host’s behavioral phenotype may benefit <italic><tp:taxon-name><tp:taxon-name-part taxon-name-part-type="genus">Euderus</tp:taxon-name-part> <tp:taxon-name-part taxon-name-part-type="species">set</tp:taxon-name-part></tp:taxon-name></italic> by making it easier for the adult stage to emerge from the crypt (as it now only has to emerge through the parasitoid’s head capsule, rather than through the tree stem itself; Weiner<!--PageBreak-->smith et al., in review). This putative behavioral manipulation of the host by its parasitoid <italic><tp:taxon-name><tp:taxon-name-part taxon-name-part-type="genus">Euderus</tp:taxon-name-part> <tp:taxon-name-part taxon-name-part-type="species">set</tp:taxon-name-part></tp:taxon-name></italic> is the first time this has been described by the species-rich and economically important <tp:taxon-name><tp:taxon-name-part taxon-name-part-type="superfamily">Chalcidoidea</tp:taxon-name-part></tp:taxon-name> and is also the inspiration behind both the scientific name, <italic><tp:taxon-name><tp:taxon-name-part taxon-name-part-type="genus">Euderus</tp:taxon-name-part> <tp:taxon-name-part taxon-name-part-type="species">set</tp:taxon-name-part></tp:taxon-name></italic>, and the common name, the crypt-keeper wasp.</p><p>In addition to <italic><tp:taxon-name><tp:taxon-name-part taxon-name-part-type="genus">Euderus</tp:taxon-name-part> <tp:taxon-name-part taxon-name-part-type="species">set</tp:taxon-name-part></tp:taxon-name></italic>, we have also reared eleven additional natural enemy species from <italic><tp:taxon-name><tp:taxon-name-part taxon-name-part-type="genus">Bassettia</tp:taxon-name-part> <tp:taxon-name-part taxon-name-part-type="species">pallida</tp:taxon-name-part></tp:taxon-name></italic> galls on live oaks (<tp:taxon-name><tp:taxon-name-part taxon-name-part-type="genus">Quercus</tp:taxon-name-part></tp:taxon-name>; subsection <tp:taxon-name><tp:taxon-name-part taxon-name-part-type="subsection">Virentes</tp:taxon-name-part></tp:taxon-name>), including two inquilines (genera <italic><tp:taxon-name><tp:taxon-name-part taxon-name-part-type="genus">Synergus</tp:taxon-name-part></tp:taxon-name></italic> and <italic><tp:taxon-name><tp:taxon-name-part taxon-name-part-type="genus">Ceroptres</tp:taxon-name-part></tp:taxon-name></italic>) and nine parasitoids including three species from the genus <italic><tp:taxon-name><tp:taxon-name-part taxon-name-part-type="genus">Sycophila</tp:taxon-name-part></tp:taxon-name></italic>, two species from genus <italic><tp:taxon-name><tp:taxon-name-part taxon-name-part-type="genus">Ormyrus</tp:taxon-name-part></tp:taxon-name></italic>, one each from the genera <italic><tp:taxon-name><tp:taxon-name-part taxon-name-part-type="genus">Eurytoma</tp:taxon-name-part></tp:taxon-name></italic>, <italic><tp:taxon-name><tp:taxon-name-part taxon-name-part-type="genus">Acaenacis</tp:taxon-name-part></tp:taxon-name></italic>, and <italic><tp:taxon-name><tp:taxon-name-part taxon-name-part-type="genus">Brasema</tp:taxon-name-part></tp:taxon-name></italic>, as well as a parasitoid from the platygastrid subfamily <tp:taxon-name><tp:taxon-name-part taxon-name-part-type="subfamily">Platygastrinae</tp:taxon-name-part></tp:taxon-name> that we have not yet been able to key to genus. The natural enemy community requires further description.</p></tp:treatment-sec><tp:treatment-sec><!--Section generated to contain objects referenced in tp:taxon-treatment.--><table-wrap id="T1" position="float" orientation="portrait"><label>Table 1.</label><caption><p>Confirmed localities for <italic><tp:taxon-name><tp:taxon-name-part taxon-name-part-type="genus">Euderus</tp:taxon-name-part> <tp:taxon-name-part taxon-name-part-type="species">set</tp:taxon-name-part></tp:taxon-name></italic> associated with <italic><tp:taxon-name><tp:taxon-name-part taxon-name-part-type="genus">Bassettia</tp:taxon-name-part> <tp:taxon-name-part taxon-name-part-type="species">pallida</tp:taxon-name-part></tp:taxon-name></italic> galls on live oaks. (LA = lab emergence from a <italic><tp:taxon-name><tp:taxon-name-part taxon-name-part-type="genus">Bassettia</tp:taxon-name-part> <tp:taxon-name-part taxon-name-part-type="species">pallida</tp:taxon-name-part></tp:taxon-name></italic> gall; D = found during dissection of <italic><tp:taxon-name><tp:taxon-name-part taxon-name-part-type="genus">Bassettia</tp:taxon-name-part> <tp:taxon-name-part taxon-name-part-type="species">pallida</tp:taxon-name-part></tp:taxon-name></italic> gall).</p></caption><table id="TID0EOYAG" rules="all"><tbody><tr><th rowspan="1" colspan="1">Location</th><th rowspan="1" colspan="1">Lat/Long</th><th rowspan="1" colspan="1">Host plant</th><th rowspan="1" colspan="1">Collection method</th><th rowspan="1" colspan="1">N</th></tr><tr><td rowspan="1" colspan="1">Inlet Beach, FL</td><td rowspan="1" colspan="1">
              <named-content xmlns:xlink="http://www.w3.org/1999/xlink" content-type="dwc:verbatimCoordinates" xlink:type="simple"><named-content content-type="geo-json" specific-use="{&#34;type&#34;:&#34;Point&#34;,&#34;coordinates&#34;:[-86.001911,30.273663]}" id="NCID0EYNAC" xlink:type="simple">30.273663, -86.001911</named-content></named-content>
            </td><td rowspan="1" colspan="1">
              <italic><tp:taxon-name><tp:taxon-name-part taxon-name-part-type="genus">Quercus</tp:taxon-name-part> <tp:taxon-name-part taxon-name-part-type="species">geminata</tp:taxon-name-part></tp:taxon-name></italic>
            </td><td rowspan="1" colspan="1">LA, D</td><td rowspan="1" colspan="1">158</td></tr><tr><td rowspan="1" colspan="1">Lake Lizzie, FL</td><td rowspan="1" colspan="1">
              <named-content xmlns:xlink="http://www.w3.org/1999/xlink" content-type="dwc:verbatimCoordinates" xlink:type="simple"><named-content content-type="geo-json" specific-use="{&#34;type&#34;:&#34;Point&#34;,&#34;coordinates&#34;:[-81.179641,28.227718]}" id="NCID0E3OAC" xlink:type="simple">28.227718, -81.179641</named-content></named-content>
            </td><td rowspan="1" colspan="1">
              <italic><tp:taxon-name><tp:taxon-name-part taxon-name-part-type="genus">Quercus</tp:taxon-name-part> <tp:taxon-name-part taxon-name-part-type="species">geminata</tp:taxon-name-part></tp:taxon-name></italic>
            </td><td rowspan="1" colspan="1">D</td><td rowspan="1" colspan="1">12</td></tr><tr><td rowspan="1" colspan="1">Ochlocknee Bay, FL</td><td rowspan="1" colspan="1">
              <named-content xmlns:xlink="http://www.w3.org/1999/xlink" content-type="dwc:verbatimCoordinates" xlink:type="simple"><named-content content-type="geo-json" specific-use="{&#34;type&#34;:&#34;Point&#34;,&#34;coordinates&#34;:[-84.411060,29.922913]}" id="NCID0EBAAE" xlink:type="simple">29.922913, -84.411060</named-content></named-content>
            </td><td rowspan="1" colspan="1">
              <italic><tp:taxon-name><tp:taxon-name-part taxon-name-part-type="genus">Quercus</tp:taxon-name-part> <tp:taxon-name-part taxon-name-part-type="species">geminata</tp:taxon-name-part></tp:taxon-name></italic>
            </td><td rowspan="1" colspan="1">D</td><td rowspan="1" colspan="1">7</td></tr><tr><td rowspan="1" colspan="1">Jekyll Island, GA</td><td rowspan="1" colspan="1">
              <named-content xmlns:xlink="http://www.w3.org/1999/xlink" content-type="dwc:verbatimCoordinates" xlink:type="simple"><named-content content-type="geo-json" specific-use="{&#34;type&#34;:&#34;Point&#34;,&#34;coordinates&#34;:[-81.424541,31.073975]}" id="NCID0EFBAE" xlink:type="simple">31.073975, -81.424541</named-content></named-content>
            </td><td rowspan="1" colspan="1">
              <italic><tp:taxon-name><tp:taxon-name-part taxon-name-part-type="genus">Quercus</tp:taxon-name-part> <tp:taxon-name-part taxon-name-part-type="species">virginiana</tp:taxon-name-part></tp:taxon-name></italic>
            </td><td rowspan="1" colspan="1">LA</td><td rowspan="1" colspan="1">1</td></tr><tr><td rowspan="1" colspan="1">Gautier, MS</td><td rowspan="1" colspan="1">
              <named-content xmlns:xlink="http://www.w3.org/1999/xlink" content-type="dwc:verbatimCoordinates" xlink:type="simple"><named-content content-type="geo-json" specific-use="{&#34;type&#34;:&#34;Point&#34;,&#34;coordinates&#34;:[-88.611080,30.382323]}" id="NCID0EJCAE" xlink:type="simple">30.382323, -88.611080</named-content></named-content>
            </td><td rowspan="1" colspan="1">
              <italic><tp:taxon-name><tp:taxon-name-part taxon-name-part-type="genus">Quercus</tp:taxon-name-part> <tp:taxon-name-part taxon-name-part-type="species">virginiana</tp:taxon-name-part></tp:taxon-name></italic>
            </td><td rowspan="1" colspan="1">D</td><td rowspan="1" colspan="1">3</td></tr><tr><td rowspan="1" colspan="1">Delcambre, LA</td><td rowspan="1" colspan="1">
              <named-content xmlns:xlink="http://www.w3.org/1999/xlink" content-type="dwc:verbatimCoordinates" xlink:type="simple"><named-content content-type="geo-json" specific-use="{&#34;type&#34;:&#34;Point&#34;,&#34;coordinates&#34;:[-91.981863,29.968115]}" id="NCID0ENDAE" xlink:type="simple">29.968115, -91.981863</named-content></named-content>
            </td><td rowspan="1" colspan="1">
              <italic><tp:taxon-name><tp:taxon-name-part taxon-name-part-type="genus">Quercus</tp:taxon-name-part> <tp:taxon-name-part taxon-name-part-type="species">virginiana</tp:taxon-name-part></tp:taxon-name></italic>
            </td><td rowspan="1" colspan="1">D</td><td rowspan="1" colspan="1">2</td></tr><tr><td rowspan="1" colspan="1">Morgan City, LA</td><td rowspan="1" colspan="1">
              <named-content xmlns:xlink="http://www.w3.org/1999/xlink" content-type="dwc:verbatimCoordinates" xlink:type="simple"><named-content content-type="geo-json" specific-use="{&#34;type&#34;:&#34;Point&#34;,&#34;coordinates&#34;:[-91.159113,29.693581]}" id="NCID0EREAE" xlink:type="simple">29.693581, -91.159113</named-content></named-content>
            </td><td rowspan="1" colspan="1">
              <italic><tp:taxon-name><tp:taxon-name-part taxon-name-part-type="genus">Quercus</tp:taxon-name-part> <tp:taxon-name-part taxon-name-part-type="species">virginiana</tp:taxon-name-part></tp:taxon-name></italic>
            </td><td rowspan="1" colspan="1">D</td><td rowspan="1" colspan="1">1</td></tr><tr><td rowspan="1" colspan="1">Humble, TX</td><td rowspan="1" colspan="1">
              <named-content xmlns:xlink="http://www.w3.org/1999/xlink" content-type="dwc:verbatimCoordinates" xlink:type="simple"><named-content content-type="geo-json" specific-use="{&#34;type&#34;:&#34;Point&#34;,&#34;coordinates&#34;:[-95.184455,29.998392]}" id="NCID0EVFAE" xlink:type="simple">29.998392, -95.184455</named-content></named-content>
            </td><td rowspan="1" colspan="1">
              <italic><tp:taxon-name><tp:taxon-name-part taxon-name-part-type="genus">Quercus</tp:taxon-name-part> <tp:taxon-name-part taxon-name-part-type="species">virginiana</tp:taxon-name-part></tp:taxon-name></italic>
            </td><td rowspan="1" colspan="1">LA</td><td rowspan="1" colspan="1">19</td></tr><tr><td rowspan="1" colspan="1">Rice Univ., TX</td><td rowspan="1" colspan="1">
              <named-content xmlns:xlink="http://www.w3.org/1999/xlink" content-type="dwc:verbatimCoordinates" xlink:type="simple"><named-content content-type="geo-json" specific-use="{&#34;type&#34;:&#34;Point&#34;,&#34;coordinates&#34;:[-95.401928,29.716882]}" id="NCID0EZGAE" xlink:type="simple">29.716882, -95.401928</named-content></named-content>
            </td><td rowspan="1" colspan="1">
              <italic><tp:taxon-name><tp:taxon-name-part taxon-name-part-type="genus">Quercus</tp:taxon-name-part> <tp:taxon-name-part taxon-name-part-type="species">virginiana</tp:taxon-name-part></tp:taxon-name></italic>
            </td><td rowspan="1" colspan="1">LA, D</td><td rowspan="1" colspan="1">27</td></tr></tbody></table></table-wrap></tp:treatment-sec><ref-list><ref id="B29"><mixed-citation xmlns:xlink="http://www.w3.org/1999/xlink" xlink:type="simple">
          <person-group><name name-style="western"><surname>Pinch</surname><given-names>G</given-names></name></person-group> (<year>2004</year>) <source>Egyptian Mythology: A Guide to the Gods, Goddesses, and Traditions of Ancient Egypt.</source> <publisher-name>Oxford University Press</publisher-name>, <publisher-loc>Oxford</publisher-loc>, <size units="page">272 pp</size>.</mixed-citation></ref><ref id="B37"><mixed-citation xmlns:xlink="http://www.w3.org/1999/xlink" xlink:type="simple">
          <person-group><name name-style="western"><surname>Yoshimoto</surname><given-names>CM</given-names></name></person-group> (<year>1971</year>) <article-title>Revision of the genus <italic><tp:taxon-name><tp:taxon-name-part taxon-name-part-type="genus">Euderus</tp:taxon-name-part></tp:taxon-name></italic> of America north of Mexico.</article-title> <source>Canadian Entomologist</source> <volume>103</volume>: <fpage>541</fpage>–<lpage>578</lpage>. <ext-link xlink:type="simple" ext-link-type="doi" xlink:href="10.4039/Ent103541-4">https://doi.org/10.4039/Ent103541-4</ext-link></mixed-citation></ref><ref id="B30"><mixed-citation xmlns:xlink="http://www.w3.org/1999/xlink" xlink:type="simple">
          <person-group><name name-style="western"><surname>Ratnasingham</surname><given-names>S</given-names></name><name name-style="western"><surname>Hebert</surname><given-names>PDN</given-names></name></person-group> (<year>2007</year>) <article-title>BOLD: The barcode of life data system.</article-title> <source>Molecular Ecology Notes</source> <volume>7</volume>: <fpage>355</fpage>–<lpage>364</lpage>. <ext-link xlink:type="simple" ext-link-type="doi" xlink:href="10.1111/j.1471-8286.2007.01678.x">https://doi.org/10.1111/j.1471-8286.2007.01678.x</ext-link></mixed-citation></ref><ref id="B8"><mixed-citation xmlns:xlink="http://www.w3.org/1999/xlink" xlink:type="simple">
          <person-group><name name-style="western"><surname>Cavender-Bares</surname><given-names>JA</given-names></name><name name-style="western"><surname>Gonzalez-Rodriguez</surname><given-names>DA</given-names></name><name name-style="western"><surname>Eaton</surname><given-names>AA</given-names></name><name name-style="western"><surname>Hipp</surname><given-names>L</given-names></name><name name-style="western"><surname>Beulke</surname></name><name name-style="western"><surname>Manos</surname><given-names>PS</given-names></name></person-group> (<year>2015</year>) <article-title>Phylogeny and biogeography of the American live oaks <tp:taxon-name><tp:taxon-name-part taxon-name-part-type="genus">Quercus</tp:taxon-name-part></tp:taxon-name> subsection <tp:taxon-name><tp:taxon-name-part taxon-name-part-type="genus">Virentes</tp:taxon-name-part></tp:taxon-name>): a genomic and population genetics approach.</article-title> <source>Molecular Ecology</source> <volume>24</volume>: <fpage>3668</fpage>–<lpage>3687</lpage>. <ext-link xlink:type="simple" ext-link-type="doi" xlink:href="10.1111/mec.13269">https://doi.org/10.1111/mec.13269</ext-link></mixed-citation></ref><ref id="B25"><mixed-citation xmlns:xlink="http://www.w3.org/1999/xlink" xlink:type="simple">
          <person-group><name name-style="western"><surname>Melika</surname><given-names>G</given-names></name><name name-style="western"><surname>Abrahamson</surname><given-names>WG</given-names></name></person-group> (<year>2007</year>) <article-title>Review of the nearctic gallwasp species of the genus <italic><tp:taxon-name><tp:taxon-name-part taxon-name-part-type="genus">Bassettia</tp:taxon-name-part></tp:taxon-name></italic> Ashmead, 1887, with description of new species (<tp:taxon-name><tp:taxon-name-part taxon-name-part-type="order">Hymenoptera</tp:taxon-name-part></tp:taxon-name>: <tp:taxon-name><tp:taxon-name-part taxon-name-part-type="family">Cynipidae</tp:taxon-name-part></tp:taxon-name>: <tp:taxon-name><tp:taxon-name-part taxon-name-part-type="tribe">Cynipini</tp:taxon-name-part></tp:taxon-name>).</article-title> <source>Acta Zoologica Academiae Scientiarum Hungaricae</source> <volume>53</volume>: <fpage>131</fpage>–<lpage>148</lpage>.</mixed-citation></ref><ref id="B7"><mixed-citation xmlns:xlink="http://www.w3.org/1999/xlink" xlink:type="simple">
          <person-group><name name-style="western"><surname>Burks</surname><given-names>RA</given-names></name></person-group> (<year>2003</year>) <source>Key to the Nearctic genera of <tp:taxon-name><tp:taxon-name-part taxon-name-part-type="family">Eulophidae</tp:taxon-name-part></tp:taxon-name>, subfamilies <tp:taxon-name><tp:taxon-name-part taxon-name-part-type="subfamily">Entedoninae</tp:taxon-name-part></tp:taxon-name>, <tp:taxon-name><tp:taxon-name-part taxon-name-part-type="subfamily">Euderinae</tp:taxon-name-part></tp:taxon-name>, and <tp:taxon-name><tp:taxon-name-part taxon-name-part-type="subfamily">Eulophinae</tp:taxon-name-part></tp:taxon-name> (<tp:taxon-name><tp:taxon-name-part taxon-name-part-type="order">Hymenoptera</tp:taxon-name-part></tp:taxon-name>; <tp:taxon-name><tp:taxon-name-part taxon-name-part-type="superfamily">Chalcidoidea</tp:taxon-name-part></tp:taxon-name>)</source>. World Wide Web electronic publication. http//<ext-link xlink:type="simple" ext-link-type="uri" xlink:href="http://cache.ucr.edu/%7Eheraty/Eulophidae/">cache.ucr.edu/%7Eheraty/Eulophidae/</ext-link> [<date-in-citation content-type="access-date">accessed 15–07–2016</date-in-citation>]</mixed-citation></ref><ref id="B6"><mixed-citation xmlns:xlink="http://www.w3.org/1999/xlink" xlink:type="simple">
          <person-group><name name-style="western"><surname>Burks</surname><given-names>BD</given-names></name></person-group> (<year>1979</year>) <article-title><tp:taxon-name><tp:taxon-name-part taxon-name-part-type="family">Torymidae</tp:taxon-name-part></tp:taxon-name> (<tp:taxon-name><tp:taxon-name-part taxon-name-part-type="subfamily">Agaoninae</tp:taxon-name-part></tp:taxon-name>) and all other families of <tp:taxon-name><tp:taxon-name-part taxon-name-part-type="superfamily">Chalcidoidea</tp:taxon-name-part></tp:taxon-name> (excluding <tp:taxon-name><tp:taxon-name-part taxon-name-part-type="family">Encyrtidae</tp:taxon-name-part></tp:taxon-name>).</article-title> In: <person-group><name name-style="western"><surname>Krombein</surname><given-names>KV</given-names></name><name name-style="western"><surname>Hurd</surname><given-names>PD</given-names><suffix>Jr</suffix></name><name name-style="western"><surname>Smith</surname><given-names>DR</given-names></name><name name-style="western"><surname>Burks</surname><given-names>BD</given-names></name></person-group> (<role>Eds</role>) <source>Catalog of <tp:taxon-name><tp:taxon-name-part taxon-name-part-type="order">Hymenoptera</tp:taxon-name-part></tp:taxon-name> in America North of Mexico</source>, <publisher-name>Smithsonian Institute Press</publisher-name>, <publisher-loc>Washington, DC</publisher-loc>, <fpage>748</fpage>–<lpage>749</lpage>, <fpage>768</fpage>–<lpage>889</lpage>, <fpage>967</fpage>–<lpage>1043</lpage>.</mixed-citation></ref><ref id="B26"><mixed-citation xmlns:xlink="http://www.w3.org/1999/xlink" xlink:type="simple">
          <person-group><name name-style="western"><surname>Noyes</surname><given-names>JS</given-names></name></person-group> (<year>2016</year>) <source>Universal <tp:taxon-name><tp:taxon-name-part taxon-name-part-type="superfamily">Chalcidoidea</tp:taxon-name-part></tp:taxon-name> Database</source>. <ext-link xlink:type="simple" ext-link-type="uri" xlink:href="http://www.nhm.ac.uk/chalcidoids">http://www.nhm.ac.uk/chalcidoids</ext-link></mixed-citation></ref><ref id="B2"><mixed-citation xmlns:xlink="http://www.w3.org/1999/xlink" xlink:type="simple">
          <person-group><name name-style="western"><surname>Ashmead</surname><given-names>WH</given-names></name></person-group> (<year>1896</year>) <article-title>Descriptions of new cynipidous galls and gall-wasps in the United States National Museum.</article-title> <source>Proceedings of the United States National Museum</source> <volume>19</volume>: <fpage>113</fpage>–<lpage>136</lpage>. <ext-link xlink:type="simple" ext-link-type="doi" xlink:href="10.5479/si.00963801.19-1102.113">https://doi.org/10.5479/si.00963801.19-1102.113</ext-link></mixed-citation></ref><ref id="B11"><mixed-citation xmlns:xlink="http://www.w3.org/1999/xlink" xlink:type="simple">
          <person-group><name name-style="western"><surname>Egan</surname><given-names>SP</given-names></name><name name-style="western"><surname>Hood</surname><given-names>GR</given-names></name><name name-style="western"><surname>DeVela</surname><given-names>G</given-names></name><name name-style="western"><surname>Ott</surname><given-names>JR</given-names></name></person-group> (<year>2013</year>) <article-title>Parallel patterns of morphological and behavioral variation among host-associated populations of two gall wasp species.</article-title> <source>PLoS ONE</source> <volume>8</volume>: <elocation-id>e54690</elocation-id>. <ext-link xlink:type="simple" ext-link-type="doi" xlink:href="10.1371/journal.pone.0054690">https://doi.org/10.1371/journal.pone.0054690</ext-link></mixed-citation></ref><ref id="B13"><mixed-citation xmlns:xlink="http://www.w3.org/1999/xlink" xlink:type="simple">
          <person-group><name name-style="western"><surname>Forbes</surname><given-names>AA</given-names></name><name name-style="western"><surname>Hood</surname><given-names>GR</given-names></name><name name-style="western"><surname>Hall</surname><given-names>MC</given-names></name><name name-style="western"><surname>Lund</surname><given-names>J</given-names></name><name name-style="western"><surname>Izen</surname><given-names>R</given-names></name><name name-style="western"><surname>Egan</surname><given-names>SP</given-names></name><name name-style="western"><surname>Ott</surname><given-names>JR</given-names></name></person-group> (<year>2016</year>) <article-title>Parasitoids, hyperparasitoids and inquilines associated with the sexual and agamic generations of the oak gall former, <italic><tp:taxon-name><tp:taxon-name-part taxon-name-part-type="genus">Belonocnema</tp:taxon-name-part> <tp:taxon-name-part taxon-name-part-type="species">treatae</tp:taxon-name-part></tp:taxon-name></italic> (<tp:taxon-name><tp:taxon-name-part taxon-name-part-type="order">Hymenoptera</tp:taxon-name-part></tp:taxon-name>: <tp:taxon-name><tp:taxon-name-part taxon-name-part-type="family">Cynipidae</tp:taxon-name-part></tp:taxon-name>).</article-title> <source>Annals of the Entomological Society of America</source> <volume>109</volume>: <fpage>49</fpage>–<lpage>63</lpage>. <ext-link xlink:type="simple" ext-link-type="doi" xlink:href="10.1093/aesa/sav112">https://doi.org/10.1093/aesa/sav112</ext-link></mixed-citation></ref><ref id="B9"><mixed-citation xmlns:xlink="http://www.w3.org/1999/xlink" xlink:type="simple">
          <person-group><name name-style="western"><surname>Egan</surname><given-names>SP</given-names></name><name name-style="western"><surname>Ott</surname><given-names>JR</given-names></name></person-group> (<year>2007</year>) <article-title>Host plant quality and local adaptation determine the distribution of a gall-forming herbivore.</article-title> <source>Ecology</source> <volume>88</volume>: <fpage>2869</fpage>–<lpage>2879</lpage>. <ext-link xlink:type="simple" ext-link-type="doi" xlink:href="10.1890/06-1303.1">https://doi.org/10.1890/06-1303.1</ext-link></mixed-citation></ref><ref id="B10"><mixed-citation xmlns:xlink="http://www.w3.org/1999/xlink" xlink:type="simple">
          <person-group><name name-style="western"><surname>Egan</surname><given-names>SP</given-names></name><name name-style="western"><surname>Hood</surname><given-names>GR</given-names></name><name name-style="western"><surname>Feder</surname><given-names>JL</given-names></name><name name-style="western"><surname>Ott</surname><given-names>JR</given-names></name></person-group> (<year>2012</year>) <article-title>Divergent host plant use promotes reproductive isolation among cynipid gall wasp populations.</article-title> <source>Biology Letters</source> <volume>8</volume>: <fpage>605</fpage>–<lpage>608</lpage>. <ext-link xlink:type="simple" ext-link-type="doi" xlink:href="10.1098/rsbl.2011.1205">https://doi.org/10.1098/rsbl.2011.1205</ext-link></mixed-citation></ref></ref-list></tp:taxon-treatment>
